# Supplementary material for: Menaquinone-7 Supplementation Increases Multiple Advanced Glycation End-Products and Oxidation Markers in Zucker Diabetic Fatty Rats
Source: Nutrients. 2025 Aug 23;17(17):2733. doi: 10.3390/nu17172733 (PMC12430629; doi:10.3390/nu17172733)
Supplement: Supplementary file 1 [file nutrients-17-02733-s001.zip]

Archive with 4 entries (4 files):
- Supplementary Table S1 - 21.08.2025.pdf
- Supplementary Table S2 - 21.08.2025.pdf
- Supplementary Table S3 - 21.08.2025.pdf
- Supplementary Table S4 - 21.08.2025.pdf
